# Supplementary material for: Laser-Ablative Synthesis of Ultrapure Magneto-Plasmonic Core-Satellite Nanocomposites for Biomedical Applications
Source: Nanomaterials (Basel). 2022 Feb 15;12(4):649. doi: 10.3390/nano12040649 (PMC8880494; doi:10.3390/nano12040649)
Supplement: Supplementary file 1 [file nanomaterials-12-00649-s001.zip]

Archive with 1 entries (1 files):
- nanomaterials-1562049-supplementary.pdf
